# Supplementary material for: Predicting clinical trial duration via statistical and machine learning models
Source: Contemp Clin Trials Commun. 2025 Mar 31;45:101473. doi: 10.1016/j.conctc.2025.101473 (PMC12005917; doi:10.1016/j.conctc.2025.101473)
Supplement: MMC S1 — Includes c-index results, correlation coefficients, and permutation importance metrics for all models and every feature investigated. [file mmc1.xlsx]

## Sheet: C-index
	Split 1	Split 2	Split 3	Split 4	Split 5	C-index (mean)	C-index (SE)
Cox Regression	0.756	0.754	0.751	0.753	0.758	0.7544	0.00270185
Weibull AFT	0.756	0.754	0.751	0.752	0.757	0.754	0.00254951
Survival Tree	0.741	0.741	0.7349	0.7433	0.7406	0.74016	0.00312778	setup_2
Random Forest	0.7625	0.7638	0.7579	0.761	0.7662	0.76228	0.00310435
Gradient Boosting	0.7449	0.7454	0.7397	0.7447	0.7466	0.74426	0.00265387
DeepSurv	0.776	0.78	0.775	0.775	0.777	0.7766	0.00207364
Neural-MTLR	0.74	0.781	0.742	0.746	0.749	0.7516	0.015028
Survival SVM	0.7591	0.7581	0.7547	0.7433	0.7406	0.75116	0.00770755	setup_2

## Sheet: Feature_Importance (Table 4)
	feature	PearsonCorrelation	SpearmanCorrelation	abs(pearson)	abs(Spearman)	DeepSurv	Neural_MTLR	SurvivalTree	SurvivalForest	GradientBoosting	SurvivalSVM
128	cat_Therapeutic_Oncology	0.429407	0.449781	0.429407	0.449781	0.0201581	0.0183588	0.0729278	0.0234489	0.0966129	0.0532246
110	cat_Endpoint_Survival	0.311927	0.296721	0.311927	0.296721	0.00242765	0.00137004	0	0.00326708	2.6697e-05	0.000591965
63	cat_Endpoint_Clinical Response/Remission	0.255592	0.285798	0.255592	0.285798	0.00109788	0.00021775	0	0.00193001	2.52164e-05	5.61554e-05
134	cat_Sponsor_Government	0.249599	0.240678	0.249599	0.240678	0.00674058	0.0058999	0.0135799	0.00969391	0.014257	0.00829503
1	cat_Phase_I	-0.242885	-0.356606	0.242885	0.356606	0.00565962	0.00373535	0.0355478	0.0111353	0.0448346	0.00655225
132	cat_Sponsor_Academic	0.237522	0.267852	0.237522	0.267852	0.0211411	0.0173446	0.0508144	0.017229	0.0392825	0.021558
250	trialStartDate_numeric	-0.235658	-0.19959	0.235658	0.19959	0.022121	0.0154903	0.0422781	0.0167436	0.0348767	0.0105753
97	cat_Endpoint_Pharmacokinetics/Pharmacodynamics	-0.235511	-0.352144	0.235511	0.352144	0.00163534	-0.00154956	0.0098243	0.00493807	0.00296696	0.0050846
17	cat_Tag_Biomarker/Efficacy	0.2219	0.256538	0.2219	0.256538	0.00137992	0.000867673	0.000383107	0.0011631	3.89716e-06	0.00138007
133	cat_Sponsor_Cooperative Group	0.218625	0.212055	0.218625	0.212055	0.00164578	0.00185314	0.00137965	0.00093964	0.000377243	0.00205103
199	cat_DrugRoute_Injectable, intravenous	0.216608	0.246456	0.216608	0.246456	0.000245323	0.000131373	7.84157e-05	0.0003247	0	0.000144881
31	cat_Tag_PGX - Patient Preselection/Stratification	0.216185	0.2377	0.216185	0.2377	0.00129462	0.000419347	0	0.000341445	0	0.000981475
44	cat_AgeGroup_Older Adults	0.198863	0.283751	0.198863	0.283751	0.00216516	8.66878e-05	0.00225789	0.00232552	0.000333829	0.00223561
30	cat_Tag_PGX - Biomarker Identification/Evaluation	0.192357	0.206039	0.192357	0.206039	0.000170607	0.000132134	0	0.000360275	0	-3.43535e-06
182	cat_DrugRoute_Injectable	0.167407	0.203027	0.167407	0.203027	0.000706838	0.000844639	0.00212	0.00121749	0	0.00200837
195	cat_DrugRoute_Injectable, intraperitoneal	0.15103	0.149449	0.15103	0.149449	0.000211032	0.000217221	0	1.05e-05	0	1.31081e-05
137	cat_Sponsor_Industry, all other pharma	-0.149469	-0.144916	0.149469	0.144916	0.00277016	0.00220206	0.000909748	0.00169212	3.11846e-05	0.00124428
237	cat_DrugMedium_Solution	0.149214	0.170001	0.149214	0.170001	0.000620187	0.000917889	0	0.000245	0	4.88275e-05
247	highest_daly	-0.147966	-0.173712	0.147966	0.173712	0.00248656	0.00248798	0.000405332	0.00078117	2.64992e-05	0.00350982
126	cat_Therapeutic_Infectious Disease	-0.140745	-0.159236	0.140745	0.159236	0.000963352	0.00156683	0.00060788	0.00037094	0.000619192	0.000434265
245	prevalence	-0.138324	-0.346761	0.138324	0.346761	0.000745332	0.000969558	0.00441524	0.00260515	0.00113462	1.38318e-05
13	cat_Region_North America	0.135945	0.162036	0.135945	0.162036	0.0045879	0.00556849	0.00789449	0.00409653	0.00370306	0.0114478
246	avg_daly	-0.134774	-0.189556	0.134774	0.189556	0.000967168	0.00118251	0.0013545	0.00059012	6.38385e-05	0.000807125
163	cat_DrugOrigin_Chemical, semisynthetic	0.131365	0.123254	0.131365	0.123254	8.78948e-05	0.000310105	0	2.54e-05	0	9.78583e-05
7	cat_Region_Americas	0.131226	0.157739	0.131226	0.157739	0.00138333	0.00117206	0.00240472	0.00112452	0.000410003	-9.31232e-06
66	cat_Endpoint_Disease Progression	0.127005	0.148097	0.127005	0.148097	0.000436349	0.000403216	0	2.17e-05	0	5.02931e-06
28	cat_Tag_Investigator-initiated	0.119593	0.132318	0.119593	0.132318	0.00164546	0.00115901	0	0.000177964	8.0194e-06	0.000809392
140	cat_Sponsor_Industry, generic	-0.115996	-0.165874	0.115996	0.165874	0.000666784	-0.00125814	-0.000546614	0.00047303	0	0.000737127
159	cat_DrugOrigin_Biological, protein, antibody	0.111754	0.152448	0.111754	0.152448	0.00164253	0.000951265	0.000166852	0.00012	0	0.000788743
249	never_developed	-0.109872	-0.12372	0.109872	0.12372	0.000229421	0.000584277	0	6.46e-05	0	0.000286674
183	cat_DrugRoute_Injectable, intra-arterial	0.10886	0.0983913	0.10886	0.0983913	0.000111578	-7.22627e-05	0	9.68e-06	0	-5.68986e-06
127	cat_Therapeutic_Metabolic/Endocrinology	-0.10051	-0.118428	0.10051	0.118428	0.000320841	0.000333859	7.69503e-05	8.06e-05	0	-1.41071e-05
122	cat_Therapeutic_Autoimmune/Inflammation	-0.0992386	-0.0971673	0.0992386	0.0971673	0.000911874	0.000996258	0	0.00026241	0	3.38743e-05
123	cat_Therapeutic_CNS	-0.0947629	-0.086082	0.0947629	0.086082	0.000601791	0.000648479	1.33626e-05	0.00045083	0	0.000291361
2	cat_Phase_I/II	0.0944637	0.111588	0.0944637	0.111588	4.99191e-05	0.000214344	-7.04832e-06	6.13859e-05	0	0.000354766
3	cat_Phase_II	0.0927572	0.149131	0.0927572	0.149131	0.000833817	3.34984e-05	0.00117005	0.000683026	0.000224124	7.30709e-06
131	cat_Therapeutic_Vaccines (Infectious Disease)	-0.0922663	-0.105694	0.0922663	0.105694	0.000572214	0.000465383	0.00200333	0.00058788	0.000105435	0.000447995
38	trialPatientAgeRange	0.0895286	0.1533	0.0895286	0.1533	0.00123255	0.00029017	0.0047775	0.00115647	0.000342383	0.00134538
143	cat_Sponsor_Not for Profit Funding Entity	0.0870836	0.0842513	0.0870836	0.0842513	0.000425654	0.000358068	0	7.94e-05	0	0.000447234
41	cat_Gender_Male	-0.0828583	-0.140028	0.0828583	0.140028	0.000575655	-0.000100144	0.000225811	0.00041799	2.39777e-05	0.000203517
173	cat_DrugOrigin_Natural product, plant	0.082834	0.0836699	0.082834	0.0836699	0.000162201	9.39632e-05	1.02482e-05	-3.94e-06	0	1.01156e-05
248	start_from_launch	0.0808746	0.125263	0.0808746	0.125263	0.000361307	0.000410914	3.30906e-05	5.36e-05	1.90635e-05	-1.56762e-06
43	cat_AgeGroup_Children	0.0785762	0.0786731	0.0785762	0.0786731	0.00286021	0.0018249	0.00542156	0.000932558	0.00184564	0.00270094
191	cat_DrugRoute_Injectable, intrahepatic	0.0755428	0.0802998	0.0755428	0.0802998	7.69629e-05	-2.45842e-05	5.05675e-05	-2.09e-07	0	6.66338e-06
16	cat_Region_Western Europe	0.0745666	0.113665	0.0745666	0.113665	0.00297711	0.00230992	0.00564345	0.001396	0.0029815	0.00198355
40	cat_Gender_Female	0.0731813	0.078337	0.0731813	0.078337	0.000714803	0.000659104	0.000344633	1.08387e-05	0	0.00097074
5	cat_Phase_III	0.0729436	0.108654	0.0729436	0.108654	0.00356507	0.00343259	8.57411e-05	0.00127817	-3.27458e-06	0.00350772
81	cat_Endpoint_Immunological Response	-0.071043	-0.0839495	0.071043	0.0839495	0.000517857	-0.000105351	0.000373022	0.00061337	0	0.000713787
220	cat_DrugMedium_Capsule, soft	0.0701129	0.0731467	0.0701129	0.0731467	8.58398e-05	4.45691e-05	0	1.15e-05	0	0.000137777
55	cat_Endpoint_Cardiac Measures/Events	-0.0689627	-0.0800943	0.0689627	0.0800943	0.00024316	0.000485034	1.04273e-06	4.27e-05	0	0.000250544
80	cat_Endpoint_Imaging	0.0677563	0.0864598	0.0677563	0.0864598	0.00090286	0.0010639	4.68204e-05	7.9e-05	0	0.000846716
62	cat_Endpoint_Clinical Response/Progression	0.0671219	0.0858139	0.0671219	0.0858139	2.38741e-06	-3.29779e-05	0	-2.02e-06	0	-4.6701e-07
113	cat_Endpoint_Symptom Assessment (Patient Reported Outcomes)	-0.0640442	-0.0609386	0.0640442	0.0609386	0.000676358	0.000572829	0.000224559	0.00023911	0	0.000671913
27	cat_Tag_IO/Targeted Combination	0.0630052	0.083484	0.0630052	0.083484	7.22003e-06	8.93422e-05	0	-3.8647e-06	0	9.90091e-06
22	cat_Tag_IO/Cytotoxic Combination	0.0621878	0.0852485	0.0621878	0.0852485	-2.48814e-05	0.000183153	0	-1.12817e-05	0	4.19433e-05
24	cat_Tag_IO/IO Combination	0.0607889	0.078915	0.0607889	0.078915	0.000322314	0.000175697	0	1.74044e-06	0	1.62899e-05
12	cat_Region_Europe	0.0607074	0.101798	0.0607074	0.101798	0.00139893	0.000885355	0.00273271	0.00124117	8.84348e-06	0.00096236
181	cat_DrugRoute_Inhaled, transnasal	-0.059982	-0.0771546	0.059982	0.0771546	4.82764e-05	0.000296514	-3.98869e-05	0.00019373	0	5.83851e-05
203	cat_DrugRoute_Injectable, subcutaneous	0.0592808	0.074141	0.0592808	0.074141	0.000191949	0.000263185	0.000418303	4.59e-05	0	0.000123728
37	trialPatientMaxAge	0.059227	0.134196	0.059227	0.134196	0.000131145	-0.000246038	0.000324574	0.000912995	-1.06815e-06	0.000331629
9	cat_Region_Australia/Oceania	0.058041	0.085421	0.058041	0.085421	0.00139056	4.84519e-05	0	0.000328131	0.000403544	0.000529372
8	cat_Region_Asia	-0.0577694	-0.0456802	0.0577694	0.0456802	0.00129014	0.0021497	0.000967365	0.000440732	-1.09326e-07	0.00144906
161	cat_DrugOrigin_Biological, virus particles	-0.0574147	-0.0725176	0.0574147	0.0725176	0.000316581	0.000123638	1.60713e-06	0.00027224	0	3.25134e-05
25	cat_Tag_IO/Other Combination	0.0554612	0.059516	0.0554612	0.059516	0.00014374	0.000229144	9.17544e-06	0	0	6.14193e-05
58	cat_Endpoint_Clinical Failure	0.0544133	0.0595992	0.0544133	0.0595992	0.000341814	0.000522821	0	0.00012239	0	0.00031736
178	cat_DrugRoute_Inhaled	-0.0538894	-0.0683168	0.0538894	0.0683168	0.000408892	0.00016578	1.32416e-06	0.00010803	0	0.000420576
188	cat_DrugRoute_Injectable, intracerebral	0.0538702	0.0561181	0.0538702	0.0561181	0.000176411	9.12042e-05	0	1.37e-06	0	-5.22989e-06
87	cat_Endpoint_Major Adverse Cardiovascular Events	0.0531192	0.0613232	0.0531192	0.0613232	0.000345403	0.000157619	0	0.00011144	0	0.000278731
200	cat_DrugRoute_Injectable, intravesical	0.0520539	0.0616476	0.0520539	0.0616476	0.000117341	0.000324083	0	7.69e-06	0	9.13048e-05
18	cat_Tag_Biomarker/Toxicity	0.051411	0.053977	0.051411	0.053977	4.54446e-05	0.000114555	0	0	0	-6.46158e-07
230	cat_DrugMedium_Multiple mediums	0.0503055	0.03219	0.0503055	0.03219	0.000160098	0.00015356	0	7.53e-06	0	4.31085e-05
238	cat_DrugMedium_Spray	-0.0497603	-0.0614523	0.0497603	0.0614523	7.0934e-05	0.000352317	0	9.82e-05	0	6.42066e-05
104	cat_Endpoint_Serious Adverse Events	-0.0496714	-0.0483636	0.0496714	0.0483636	0.000259025	3.38495e-05	2.86885e-05	5.56e-05	0	0.00014529
61	cat_Endpoint_Clinical Response/Duration	0.0484367	0.0504057	0.0484367	0.0504057	0.000126912	9.30317e-05	0	2.02e-08	0	1.26224e-05
187	cat_DrugRoute_Injectable, intracavity	0.0480176	0.0365451	0.0480176	0.0365451	0.000255551	1.53055e-06	0	-1.89e-06	0	-3.71158e-07
193	cat_DrugRoute_Injectable, intramuscular	-0.0468517	-0.0502403	0.0468517	0.0502403	0.000262484	0.000411394	0	0.00014096	0	0.000215992
124	cat_Therapeutic_Cardiovascular	-0.046297	-0.051589	0.046297	0.051589	0.000418655	0.000443776	-0.000142245	6.75e-05	0	0.000246098
197	cat_DrugRoute_Injectable, intrathecal	0.0462576	0.0494652	0.0462576	0.0494652	3.76833e-05	0.000169244	0	0	0	-1.10171e-05
94	cat_Endpoint_PSA progression	0.0457831	0.0454853	0.0457831	0.0454853	0.000234279	1.51694e-05	0	0	0	0.000180334
170	cat_DrugOrigin_Natural product, bacterial	0.045731	0.041201	0.045731	0.041201	0.000162889	0.00022446	0	0	0	0.000160746
26	cat_Tag_IO/Radiotherapy Combination	0.0428832	0.0562292	0.0428832	0.0562292	0.000424896	0.000357425	-1.05161e-06	4.75686e-07	0	2.8633e-07
14	cat_Region_South America	0.0417309	0.0847031	0.0417309	0.0847031	0.000711375	0.000319451	0	0.000246076	0.000556224	-5.56737e-07
125	cat_Therapeutic_Genitourinary	-0.0411438	-0.0366521	0.0411438	0.0366521	0.000178883	0.000304887	2.67678e-05	1.17e-05	0	6.93946e-05
102	cat_Endpoint_Respiratory Function	-0.0409012	-0.0358699	0.0409012	0.0358699	0.000171418	0.000346214	0	7.75e-06	0	0.00010025
88	cat_Endpoint_Major Molecular Response	0.040479	0.0372694	0.040479	0.0372694	0.000119912	0.000121494	0	0	0	2.71539e-05
149	cat_DrugOrigin_Biological, cellular, autologous	0.0404604	0.0501995	0.0404604	0.0501995	0.00115051	0.000996184	0	2.81e-05	0	0.000503118
142	cat_Sponsor_Natural products, OTC, cosmetics	-0.0382962	-0.0469855	0.0382962	0.0469855	0.000269615	0.000204096	-9.54445e-06	-2.57e-06	0	0.000129615
10	cat_Region_Caribbean/Central America	0.0379977	0.0576392	0.0379977	0.0576392	0.000406041	0.000125867	0	6.03113e-05	0	8.67679e-05
136	cat_Sponsor_Industry, Top 20 Pharma	-0.0378655	-0.0302014	0.0378655	0.0302014	0.00260832	0.00179158	0.000201903	0.00077251	3.12452e-06	0.0052636
119	cat_Endpoint_Vaccine-Related Adverse Reactions	-0.0363763	-0.0405478	0.0363763	0.0405478	0.000113662	0.000130344	1.79424e-06	-3.12e-06	0	6.28325e-05
157	cat_DrugOrigin_Biological, peptide, recombinant	-0.0362981	-0.0399672	0.0362981	0.0399672	0.00022894	0.00038445	-5.92842e-06	1.24e-05	0	0.000152881
42	cat_AgeGroup_Adults	-0.0359914	-0.0472927	0.0359914	0.0472927	0.00030496	0.000318492	0	0.000118766	0	0.000129572
198	cat_DrugRoute_Injectable, intratumoral	0.0356968	0.0469176	0.0356968	0.0469176	0.000215484	1.34578e-05	0	5.7e-07	0	2.079e-05
103	cat_Endpoint_Safety And Tolerability	0.0356434	0.0543141	0.0356434	0.0543141	0.000760974	0.000297133	0.00120315	0.00042146	1.07434e-05	0.00067585
206	cat_DrugRoute_Ophthalmological	-0.034883	-0.0336259	0.034883	0.0336259	1.77483e-05	4.9739e-05	-1.79629e-05	6.25e-05	0	8.38027e-05
35	trialTargetAccrual	0.0340238	0.133249	0.0340238	0.133249	0.0015455	0.000964668	0.0106743	0.00181978	0.00226894	0.000189671
33	cat_Tag_Post-Marketing Commitment	0.0335252	0.0512049	0.0335252	0.0512049	0.000826796	0.000492245	0	0.000141394	0	0.000515081
86	cat_Endpoint_Lipid Levels	-0.03296	-0.031492	0.03296	0.031492	0.000588605	0.000294032	0	5.39e-06	0	0.000426695
73	cat_Endpoint_Health-Related Quality Of Life	0.032948	0.0421105	0.032948	0.0421105	8.42163e-05	0.000110833	1.00041e-05	-9.76e-07	0	5.15242e-05
20	cat_Tag_Expanded Indication	0.0329113	0.0608384	0.0329113	0.0608384	0.00017204	9.16651e-05	-2.43366e-06	9.60202e-06	0	1.76358e-05
11	cat_Region_Eastern Europe	0.0308227	0.0851131	0.0308227	0.0851131	0.000180705	0.000476969	0.000113366	0.000397563	2.47702e-05	-2.16282e-05
129	cat_Therapeutic_Ophthalmology	-0.0302421	-0.0200302	0.0302421	0.0200302	0.000368093	0.000392305	0	0.00019716	0	0.000165354
106	cat_Endpoint_Side Effects	0.0301959	0.0316132	0.0301959	0.0316132	-1.2489e-06	0.000130486	0	-4.23e-07	0	-4.92488e-06
150	cat_DrugOrigin_Biological, cellular, heterologous	0.0301151	0.0364559	0.0301151	0.0364559	0.000721712	0.00050292	0	1.28e-05	0	0.000474568
76	cat_Endpoint_Hemodynamic Parameters	-0.0291421	-0.028526	0.0291421	0.028526	0.000136653	0.000192675	-2.64928e-05	2.21e-05	0	3.36412e-05
160	cat_DrugOrigin_Biological, protein, recombinant	0.0287449	0.0411339	0.0287449	0.0411339	0.000456037	0.000394251	0	3.46e-05	0	0.000377872
82	cat_Endpoint_Inflammatory Assessment	-0.027875	-0.0199423	0.027875	0.0199423	0.000209005	0.000261521	0	-4.6e-06	0	0.000193466
213	cat_DrugRoute_Topical	-0.0274236	-0.0314651	0.0274236	0.0314651	0.000111286	5.26469e-05	-2.97967e-07	3.18e-05	0	1.96573e-05
70	cat_Endpoint_Glucose Measurements	-0.0273578	-0.0326094	0.0273578	0.0326094	6.44451e-05	0.000104341	-3.79487e-06	1.34e-05	0	0.000101582
209	cat_DrugRoute_Oral, sublingual	-0.0268686	-0.0287293	0.0268686	0.0287293	3.87854e-05	-0.000127825	0	-8.11e-07	0	-2.09649e-06
112	cat_Endpoint_Symptom Assessment	-0.0262443	-0.0166121	0.0262443	0.0166121	0.000314831	0.000247027	0	2.12e-06	0	-5.83679e-05
34	cat_Tag_Registration	-0.026001	0.00553746	0.026001	0.00553746	0.000408252	0.00129561	5.12155e-05	2.95885e-05	0	0.00046542
180	cat_DrugRoute_Inhaled, pulmonary	-0.0259007	-0.0244929	0.0259007	0.0244929	2.06889e-05	0.000294142	0	-9.34e-08	0	2.97704e-05
215	cat_DrugRoute_Topical, skin	-0.0257779	-0.0332632	0.0257779	0.0332632	0.000275652	7.09368e-05	6.74025e-06	1.9e-05	0	0.000152216
233	cat_DrugMedium_Patch	-0.0252762	-0.029282	0.0252762	0.029282	2.64453e-05	1.74431e-06	0	4.04e-06	0	1.16155e-05
179	cat_DrugRoute_Inhaled, bronchial	-0.0239898	-0.0268776	0.0239898	0.0268776	7.58529e-05	0.000111094	-2.3427e-06	1.57e-07	0	-1.59059e-06
19	cat_Tag_Expanded Access	0.0239034	0.0206553	0.0239034	0.0206553	0.000201025	9.11999e-05	0	0	0	2.6908e-05
101	cat_Endpoint_Renal Measurements	0.0237972	0.0301956	0.0237972	0.0301956	0.000268377	0.00016488	0	4.68e-06	0	0.00027515
158	cat_DrugOrigin_Biological, protein	-0.0231777	-0.0243387	0.0231777	0.0243387	0.000140116	0.000196129	0	1.65e-06	0	2.43494e-05
146	cat_DrugOrigin_Biological	-0.0223708	-0.0245074	0.0223708	0.0245074	0.000150395	2.87291e-05	0	0	0	-1.85885e-06
53	cat_Endpoint_CA-125 Response	0.0222402	0.025695	0.0222402	0.025695	9.65222e-05	3.76842e-05	0	0	0	-3.55264e-06
219	cat_DrugMedium_Capsule, hard	0.0205838	0.0239343	0.0205838	0.0239343	0.00016585	0.000149383	0	4.15e-05	0	0.000252712
216	cat_DrugRoute_Transdermal	-0.0205621	-0.0275742	0.0205621	0.0275742	1.57728e-05	0.000176572	0	0	0	1.32083e-05
235	cat_DrugMedium_Powder	0.0204105	0.0237843	0.0204105	0.0237843	7.38147e-05	0.000217388	0.000182693	1.31e-05	0	-1.9201e-06
217	cat_DrugRoute_Unspecified	-0.0201192	-0.0190492	0.0201192	0.0190492	-1.27529e-05	0.00018108	0	-4.18e-07	0	-1.66234e-05
111	cat_Endpoint_Sustained Virologic Response	-0.0196109	-0.0113079	0.0196109	0.0113079	0.000111917	0.000104542	0	5.07e-05	0	6.83396e-05
107	cat_Endpoint_Sleep Measures	-0.0195505	-0.0173	0.0195505	0.0173	0.000118652	8.85927e-05	0	-2.32e-07	0	4.39047e-05
51	cat_Endpoint_Blood Measures	-0.0191676	-0.00529929	0.0191676	0.00529929	0.000221433	8.08335e-05	-3.39441e-05	-1.68e-05	0	1.94202e-05
115	cat_Endpoint_Thromboembolic Events	0.0176293	0.0187564	0.0176293	0.0187564	0.00013327	8.66563e-05	0	-2.19e-06	0	-5.21826e-07
176	cat_DrugRoute_Implant	0.0175173	0.0169841	0.0175173	0.0169841	0.00017001	0.000134524	0	5.14e-06	0	0.000111933
154	cat_DrugOrigin_Biological, nucleic acid, viral vector	0.017249	0.0258023	0.017249	0.0258023	0.00084698	0.000768019	0	6.91e-06	0	0.00034047
4	cat_Phase_II/III	0.0170033	0.0242014	0.0170033	0.0242014	0.000732162	0.000685486	-1.64268e-05	4.33183e-05	0	0.000255147
23	cat_Tag_IO/Hormonal Combination	0.0167585	0.0196875	0.0167585	0.0196875	5.81893e-05	3.224e-05	0	0	0	7.83964e-07
98	cat_Endpoint_Platelet Function Measurements	-0.0166028	-0.017978	0.0166028	0.017978	0.00014972	0.000237257	0	0	0	7.64438e-05
155	cat_DrugOrigin_Biological, other	-0.0161595	-0.014192	0.0161595	0.014192	6.76056e-05	5.12188e-05	0	-1.75e-07	0	2.35701e-05
156	cat_DrugOrigin_Biological, peptide	-0.0159983	-0.0140545	0.0159983	0.0140545	8.68878e-05	7.8977e-05	0	-6.12e-09	0	-1.86344e-06
45	cat_Endpoint_Adverse Drug Reactions	-0.0158757	-0.00111513	0.0158757	0.00111513	0.0016224	0.00111469	0.00249325	0.00026189	0.000899337	0.00197285
108	cat_Endpoint_Spleen Volume Reduction	0.0156923	0.0185885	0.0156923	0.0185885	3.92163e-05	1.96439e-05	0	0	0	1.52138e-06
164	cat_DrugOrigin_Chemical, synthetic	0.015379	0.00168984	0.015379	0.00168984	0.000325797	0.000254536	0.00192512	0.00074762	0.000262941	6.95229e-05
95	cat_Endpoint_Patient Assessment Instruments	-0.0150294	0.027202	0.0150294	0.027202	0.000626675	0.000872949	0	0.00012912	0	0.00090307
241	cat_DrugMedium_Syrup	0.0146219	0.0228629	0.0146219	0.0228629	0.000122915	0.0001526	0	5.89e-06	0	4.26807e-05
227	cat_DrugMedium_Lotion	-0.0144203	-0.0176916	0.0144203	0.0176916	-9.77961e-07	-1.21612e-05	0	8.78e-07	0	1.08977e-05
6	cat_Region_Africa	0.0142109	0.0409094	0.0142109	0.0409094	0.000406112	0.000325514	8.52527e-05	0.000168496	0	-5.15732e-06
207	cat_DrugRoute_Oral	0.0141405	0.00772957	0.0141405	0.00772957	9.12256e-05	5.65062e-05	0	0.00037793	0	0.000238616
167	cat_DrugOrigin_Chemical, synthetic, peptide	0.0137315	0.0118418	0.0137315	0.0118418	0.000158005	0.000200409	0	1.26e-06	0	1.89826e-05
139	cat_Sponsor_Industry, drug delivery	-0.0134327	-0.0175466	0.0134327	0.0175466	3.22623e-06	5.12705e-05	0	0	0	1.14992e-05
236	cat_DrugMedium_Ring	-0.0130204	-0.0122014	0.0130204	0.0122014	9.76151e-05	9.34895e-05	0	0	0	8.62911e-06
165	cat_DrugOrigin_Chemical, synthetic, isomeric	-0.0129311	-0.0105095	0.0129311	0.0105095	7.00359e-05	0.000179243	-1.02607e-05	1.46e-07	0	0.00016584
234	cat_DrugMedium_Pellet	-0.0126562	-0.0128317	0.0126562	0.0128317	0.000162969	8.19622e-05	0	0	0	5.22604e-05
36	trialPatientMinAge	-0.0121448	-0.0558209	0.0121448	0.0558209	0.000649523	0.00048597	0.000202217	0.000214634	0	0.000326721
224	cat_DrugMedium_Foam	-0.0121067	-0.0145665	0.0121067	0.0145665	3.62041e-05	0.000146111	0	0	0	2.13042e-05
223	cat_DrugMedium_Film	0.0119994	0.00911971	0.0119994	0.00911971	7.01371e-05	0.000117485	-3.0235e-05	0	0	7.31291e-07
211	cat_DrugRoute_Otic	-0.0119045	-0.0138046	0.0119045	0.0138046	0.000163693	0.000156749	0	0	0	3.35322e-05
226	cat_DrugMedium_Granules	0.0118361	0.0182336	0.0118361	0.0182336	3.92974e-05	0.000243358	0	2.54e-06	0	4.81957e-05
231	cat_DrugMedium_Ointment	-0.0117905	-0.0160729	0.0117905	0.0160729	0.000117336	0.000101483	-2.54451e-06	5.65e-06	0	1.9596e-06
192	cat_DrugRoute_Injectable, intralymphatic	0.0116382	0.0140798	0.0116382	0.0140798	5.8323e-05	4.73672e-05	0	0	0	8.68546e-06
175	cat_DrugOrigin_Unspecified	-0.0114388	-0.0157343	0.0114388	0.0157343	3.06489e-05	6.2458e-05	0	0	0	-2.73469e-07
214	cat_DrugRoute_Topical, mucosal	-0.0112157	-0.0110451	0.0112157	0.0110451	2.05216e-05	4.80067e-05	1.40501e-06	-1.23e-06	0	-3.1813e-05
222	cat_DrugMedium_Emulsion	0.0110987	0.0095141	0.0110987	0.0095141	0.000127881	2.04607e-05	0	7.71e-06	0	4.43448e-05
218	cat_DrugRoute_Vaginal	-0.0109048	-0.00891648	0.0109048	0.00891648	0.000101016	0.000135724	0	-2.72e-07	0	-5.89167e-06
212	cat_DrugRoute_Rectal	-0.0106423	-0.0112662	0.0106423	0.0112662	4.16728e-05	-9.52213e-06	4.01077e-05	0	0	4.03864e-06
210	cat_DrugRoute_Oral, swallowed	0.0105556	0.00521593	0.0105556	0.00521593	0.000164249	0.000260775	0	0.00017885	0	-5.27246e-06
221	cat_DrugMedium_Cream	-0.0103676	-0.0100586	0.0103676	0.0100586	4.54208e-05	0.000117011	0	1.75e-06	0	8.68301e-06
152	cat_DrugOrigin_Biological, nucleic acid	-0.00962978	-0.00493343	0.00962978	0.00493343	2.72438e-05	0.000159298	0	0	0	4.7379e-05
189	cat_DrugRoute_Injectable, intracranial	0.00960428	0.0133284	0.00960428	0.0133284	3.41608e-05	7.85803e-05	0	0	0	3.91982e-06
239	cat_DrugMedium_Suppository	-0.00952567	-0.00957828	0.00952567	0.00957828	7.50091e-05	0.000109382	0	0	0	1.80679e-08
64	cat_Endpoint_Coagulation Measurements	-0.0095087	-0.00870446	0.0095087	0.00870446	2.86939e-05	8.14423e-05	0	0	0	2.8385e-05
147	cat_DrugOrigin_Biological, bacterial cells	-0.00936656	-0.00779825	0.00936656	0.00779825	0.000219883	0.000290342	0	5.02e-06	0	-6.93992e-06
78	cat_Endpoint_Hormone Measurements	-0.0090919	-0.0103845	0.0090919	0.0103845	3.07651e-05	1.92308e-05	0	0	0	1.3113e-06
60	cat_Endpoint_Clinical Response (Patient Reported Outcomes)	-0.00908323	-0.003553	0.00908323	0.003553	0.000102247	0.000146252	0	0	0	-2.11303e-07
109	cat_Endpoint_Stool Consistency Measurements	-0.00896621	-0.00640615	0.00896621	0.00640615	4.26407e-05	7.54009e-05	0	0	0	-3.14964e-06
74	cat_Endpoint_Health-Related Quality Of Life (Patient Reported Outcomes)	0.00842637	0.0211613	0.00842637	0.0211613	2.42484e-05	0.000151657	0	6.65e-07	0	7.49267e-06
59	cat_Endpoint_Clinical Response	0.00816364	0.0414166	0.00816364	0.0414166	0.000616125	0.000490918	0	0.00013674	0	0.000469754
228	cat_DrugMedium_Lozenge	-0.00814954	-0.00756645	0.00814954	0.00756645	7.45281e-05	3.15156e-05	0	0	0	-7.47828e-07
29	cat_Tag_Microdosing	-0.00792957	-0.0148971	0.00792957	0.0148971	2.03745e-05	0.000219506	0	0	0	-8.69097e-07
168	cat_DrugOrigin_Natural product	-0.00783946	-0.00573406	0.00783946	0.00573406	2.67202e-05	8.65915e-06	0	0	0	4.89304e-06
185	cat_DrugRoute_Injectable, intracardiac	0.00766653	0.0143795	0.00766653	0.0143795	0.000134171	7.009e-05	0	0	0	-2.38221e-05
71	cat_Endpoint_Health Economics	0.00743067	0.00997618	0.00743067	0.00997618	2.97284e-05	2.5405e-05	0	0	0	4.06497e-06
99	cat_Endpoint_Pulmonary Embolic Events	0.00734039	0.0116843	0.00734039	0.0116843	6.06844e-05	0.000156809	0	0	0	7.09855e-07
153	cat_DrugOrigin_Biological, nucleic acid, non-viral vector	-0.00723829	0.00218493	0.00723829	0.00218493	0.000184674	0.000140841	0	0	0	3.47207e-05
120	cat_Endpoint_Vaccine-Related Safety	-0.00706781	-0.0054091	0.00706781	0.0054091	-1.71605e-05	0.000117078	0	0	0	4.2349e-05
243	cat_DrugMedium_Tablet, chewable	-0.00703239	-0.00343083	0.00703239	0.00343083	1.48991e-05	3.86111e-05	0	-2.05e-07	0	8.76508e-06
90	cat_Endpoint_Microbiological Response	-0.00691127	-0.00124193	0.00691127	0.00124193	6.18262e-05	0.000146483	0	0	0	3.22423e-05
56	cat_Endpoint_Carotid Artery Measurements	0.00691064	0.0106926	0.00691064	0.0106926	7.13123e-05	5.00467e-05	0	0	0	2.06219e-05
50	cat_Endpoint_Bleeding Measurements	0.00668901	0.0142305	0.00668901	0.0142305	0.000141362	0.000134064	0	0	0	1.67817e-05
83	cat_Endpoint_Insulin Measurements	0.00666418	0.00579492	0.00666418	0.00579492	1.13435e-05	-9.45087e-06	0	0	0	-7.09426e-06
162	cat_DrugOrigin_Chemical	-0.00660734	-0.00840594	0.00660734	0.00840594	2.58423e-05	1.80495e-05	0	0	0	1.36165e-05
118	cat_Endpoint_Vaccine Failure	-0.00605051	-0.00644724	0.00605051	0.00644724	2.23384e-05	2.8063e-05	0	0	0	-5.62739e-06
186	cat_DrugRoute_Injectable, intracavernosal	0.00591122	0.00516652	0.00591122	0.00516652	0	0	0	0	0	0
117	cat_Endpoint_Urodynamic Measurements	-0.00588818	-0.00229375	0.00588818	0.00229375	5.89199e-05	5.56915e-05	0	0	0	1.20044e-06
105	cat_Endpoint_Serological Response	0.00586667	0.0119171	0.00586667	0.0119171	1.13099e-05	5.86141e-05	0	0	0	7.64714e-05
65	cat_Endpoint_Compliance	0.005819	0.00493678	0.005819	0.00493678	4.84388e-05	-0.000191078	-1.78196e-05	-1.01e-06	0	2.87687e-05
225	cat_DrugMedium_Gel	0.00537078	0.00143848	0.00537078	0.00143848	0.00013252	0.000182138	-5.08961e-05	1.04e-06	0	4.01539e-05
91	cat_Endpoint_Mucositis (Supportive Care)	0.00531723	0.00778469	0.00531723	0.00778469	3.55705e-05	2.24295e-05	0	0	0	1.72227e-06
121	cat_Endpoint_Virological Response	0.00522491	0.0112811	0.00522491	0.0112811	9.04189e-05	7.58987e-05	0	0	0	8.15267e-05
148	cat_DrugOrigin_Biological, cellular	0.00522111	0.00950736	0.00522111	0.00950736	5.0498e-05	6.38109e-05	0	0	0	1.50227e-05
229	cat_DrugMedium_Mousse	-0.00475215	-0.00690065	0.00475215	0.00690065	-9.09749e-05	-3.87466e-05	0	0	0	8.15383e-06
96	cat_Endpoint_Patient Assessment Instruments (Patient Reported Outcomes)	-0.00472745	0.00202382	0.00472745	0.00202382	2.43652e-05	2.14356e-05	0	0	0	6.51486e-06
52	cat_Endpoint_Bone Turnover Measurements	0.00469078	0.00959037	0.00469078	0.00959037	5.98043e-05	-2.79022e-05	0	0	0	-4.55128e-06
54	cat_Endpoint_Cachexia (Supportive Care)	0.00445287	0.00777184	0.00445287	0.00777184	4.54596e-05	4.18019e-05	0	0	0	2.45613e-05
32	cat_Tag_PGX - pathogen	0.00440021	0.0183108	0.00440021	0.0183108	0.000230328	0.000239132	0	1.45891e-05	0	0.000367168
68	cat_Endpoint_Emesis (Supportive Care)	0.00439202	0.0106945	0.00439202	0.0106945	0.000109237	9.11865e-05	1.68142e-05	0	0	4.20768e-05
145	cat_DrugOrigin_	-0.00410224	-0.00463159	0.00410224	0.00463159	3.31045e-05	-1.74021e-05	0	0	0	-8.32961e-08
184	cat_DrugRoute_Injectable, intra-articular	-0.00405045	0.00413349	0.00405045	0.00413349	0.000143046	0.000174551	0	3.15e-07	0	1.52221e-05
190	cat_DrugRoute_Injectable, intradermal	0.00399828	0.00098877	0.00399828	0.00098877	0.000177309	7.69027e-05	0	3.22e-07	0	9.03157e-05
169	cat_DrugOrigin_Natural product, animal	0.00372524	0.00819147	0.00372524	0.00819147	0.000124833	0.00019938	0	0	0	-7.08936e-07
89	cat_Endpoint_Measures of Contraceptive Acceptability	0.00359961	0.00478442	0.00359961	0.00478442	5.0051e-05	5.57285e-05	0	0	0	-1.72533e-06
208	cat_DrugRoute_Oral, buccal	0.00350875	0.00461398	0.00350875	0.00461398	9.35968e-05	0.000168437	0	0	0	5.92548e-05
57	cat_Endpoint_Clinical Cure	-0.0034969	-0.00145146	0.0034969	0.00145146	3.84145e-05	4.81537e-05	0	0	0	2.37394e-06
138	cat_Sponsor_Industry, diagnostics or device	0.00335014	0.00910323	0.00335014	0.00910323	5.84245e-05	6.42571e-05	0	0	0	3.27323e-05
116	cat_Endpoint_Transcutaneous Oximetry	0.00318969	0.00588149	0.00318969	0.00588149	-3.10917e-05	3.73986e-05	0	0	0	1.42553e-05
201	cat_DrugRoute_Injectable, intravitreal	0.00314821	0.026171	0.00314821	0.026171	6.74806e-05	0.000255889	0	-3.44e-06	0	1.73841e-05
172	cat_DrugOrigin_Natural product, other	-0.00313051	-0.00165292	0.00313051	0.00165292	9.48788e-06	3.38944e-05	0	0	0	7.20144e-06
49	cat_Endpoint_Bacteriological response	-0.00303268	-0.00368256	0.00303268	0.00368256	-2.33879e-06	-1.07025e-05	0	0	0	0
166	cat_DrugOrigin_Chemical, synthetic, nucleic acid	-0.00297816	0.0102483	0.00297816	0.0102483	0.000261536	0.000404243	0	1.67e-06	0	8.66124e-05
244	cat_DrugMedium_Tape	-0.00290514	-0.00256408	0.00290514	0.00256408	1.07716e-05	2.1273e-05	0	0	0	-6.18596e-08
79	cat_Endpoint_Hospitalization	-0.00289388	-0.000916773	0.00289388	0.000916773	9.54953e-05	0.000106236	5.67394e-05	-9.55e-07	0	-9.16992e-06
242	cat_DrugMedium_Tablet	0.00266786	0.00234736	0.00266786	0.00234736	8.80453e-05	-1.60018e-05	-3.07522e-06	0.00021305	0	8.95813e-05
130	cat_Therapeutic_Unassigned	-0.0026077	-0.000555844	0.0026077	0.000555844	1.94124e-06	-1.2823e-05	0	0	0	3.42984e-08
177	cat_DrugRoute_Implant, subcutaneous	-0.00260411	0.00190068	0.00260411	0.00190068	8.97648e-05	-4.87238e-06	0	0	0	2.21408e-06
92	cat_Endpoint_Neurotoxicity (Supportive Care)	-0.00257443	0.000967974	0.00257443	0.000967974	7.41245e-05	4.89806e-05	0	0	0	5.26217e-05
144	cat_Sponsor_Unassigned	-0.00254594	-0.000776245	0.00254594	0.000776245	-3.57179e-06	-3.11951e-05	0	0	0	-8.6236e-06
196	cat_DrugRoute_Injectable, intraspinal	0.00248907	0.005923	0.00248907	0.005923	9.01718e-05	-1.80917e-05	0	0	0	2.53508e-05
240	cat_DrugMedium_Suspension	0.00247887	-0.000215428	0.00247887	0.000215428	3.59626e-05	0.000188714	-3.61046e-05	2.44e-05	0	3.12085e-06
141	cat_Sponsor_Miscellaneous	0.00236215	-0.00158703	0.00236215	0.00158703	9.40103e-06	4.56312e-05	0	1.58e-06	0	4.6701e-07
205	cat_DrugRoute_Not applicable	-0.00232745	-0.00135326	0.00232745	0.00135326	-5.3575e-05	-3.59782e-05	0	0	0	-6.73719e-09
48	cat_Endpoint_Anemia (Supportive Care)	0.00228784	0.00599888	0.00228784	0.00599888	2.75392e-05	4.10579e-05	0	0	0	-1.96187e-05
114	cat_Endpoint_Symptom Relief	-0.00212053	-0.00114998	0.00212053	0.00114998	-1.60364e-05	2.47353e-05	0	0	0	-1.02791e-05
100	cat_Endpoint_Pulmonary Pressure Measurements	0.00211607	0.00981378	0.00211607	0.00981378	0.000121566	0.000217072	0	0	0	0.000126625
69	cat_Endpoint_Endometrial Measurements	-0.00203864	0.00443835	0.00203864	0.00443835	3.95802e-05	2.87009e-05	0	0	0	-5.63535e-06
84	cat_Endpoint_Intervention	0.00201332	0.00510836	0.00201332	0.00510836	-2.75603e-05	8.54569e-06	0	0	0	-2.14886e-06
46	cat_Endpoint_Adverse Events (Patient Reported Outcomes)	0.00187936	0.00280933	0.00187936	0.00280933	0	0	0	0	0	0
15	cat_Region_Western Asia/Middle East	0.00181842	0.0214172	0.00181842	0.0214172	0.00193695	0.00133012	0.00479664	0.00193698	0.00163004	0.00094271
21	cat_Tag_First in Human	0.00181564	0.00855709	0.00181564	0.00855709	0.00059891	0.000741623	1.59243e-08	7.50819e-05	3.84075e-05	0.0013478
85	cat_Endpoint_Laboratory Measurements	0.00177158	0.0175407	0.00177158	0.0175407	0.000351686	0.000189422	0	3e-05	0	0.000168619
72	cat_Endpoint_Health Economics (Patient Reported Outcomes)	0.0017385	0.000429279	0.0017385	0.000429279	-1.34603e-05	-2.34044e-05	0	0	0	-3.36063e-06
194	cat_DrugRoute_Injectable, intraocular	0.00161732	0.0107773	0.00161732	0.0107773	5.47353e-05	0.000172615	0	8e-06	0	4.4376e-05
151	cat_DrugOrigin_Biological, cellular, xenogeneic	0.00160383	0.00554041	0.00160383	0.00554041	1.91354e-05	4.60327e-05	0	0	0	4.70164e-05
204	cat_DrugRoute_Multiple routes	0.00158072	0.00407498	0.00158072	0.00407498	8.52215e-06	6.77815e-06	0	0	0	1.83839e-05
77	cat_Endpoint_Hepatic Measure	0.00150219	0.00724564	0.00150219	0.00724564	6.61087e-06	2.48157e-05	0	0	0	1.32e-05
93	cat_Endpoint_Neutropenia (Supportive Care)	-0.00120317	0.000352271	0.00120317	0.000352271	-1.03545e-06	5.33215e-05	0	0	0	0.000165109
232	cat_DrugMedium_Paste	-0.00111733	0.000672101	0.00111733	0.000672101	3.00116e-06	1.97372e-05	0	0	0	-5.94955e-06
174	cat_DrugOrigin_Not applicable	0.0010438	0.00069402	0.0010438	0.00069402	1.85911e-05	8.14112e-06	0	0	0	6.04754e-06
75	cat_Endpoint_Heart Measurements	0.00101095	0.00366592	0.00101095	0.00366592	0	0	0	0	0	0
202	cat_DrugRoute_Injectable, periocular	-0.000902979	7.99697e-05	0.000902979	7.99697e-05	0	0	0	0	0	0
39	cat_Gender_Both	-0.000532198	0.029283	0.000532198	0.029283	0.000806141	0.000334947	0	2.49204e-05	5.9226e-07	0.000664997
135	cat_Sponsor_Industry, Technology provider	-0.000341183	0.00323187	0.000341183	0.00323187	4.8284e-05	4.2959e-05	0	0	0	2.59884e-05
47	cat_Endpoint_Anemia	0.000149989	0.00189533	0.000149989	0.00189533	2.18289e-05	2.85294e-05	0	0	0	1.95256e-05
171	cat_DrugOrigin_Natural product, fungal	0.000125255	0.00341824	0.000125255	0.00341824	6.02397e-05	7.62847e-05	0	0	0	1.28288e-05
67	cat_Endpoint_Disease Severity	1.81699e-05	0.00471778	1.81699e-05	0.00471778	1.75996e-05	6.18434e-05	0	0	0	-2.32065e-06

## Sheet: Feature_Importance (Table 5)
	feature	PearsonCorrelation	SpearmanCorrelation	abs(pearson)	abs(Spearman)	DeepSurv	Neural_MTLR	SurvivalTree	SurvivalForest	GradientBoosting	SurvivalSVM
128	cat_Therapeutic_Oncology	0.429407	0.449781	0.429407	0.449781	0.0201581	0.0183588	0.0729278	0.0234489	0.0966129	0.0532246
132	cat_Sponsor_Academic	0.237522	0.267852	0.237522	0.267852	0.0211411	0.0173446	0.0508144	0.017229	0.0392825	0.021558
250	trialStartDate_numeric	-0.235658	-0.19959	0.235658	0.19959	0.022121	0.0154903	0.0422781	0.0167436	0.0348767	0.0105753
1	cat_Phase_I	-0.242885	-0.356606	0.242885	0.356606	0.00565962	0.00373535	0.0355478	0.0111353	0.0448346	0.00655225
134	cat_Sponsor_Government	0.249599	0.240678	0.249599	0.240678	0.00674058	0.0058999	0.0135799	0.00969391	0.014257	0.00829503
97	cat_Endpoint_Pharmacokinetics/Pharmacodynamics	-0.235511	-0.352144	0.235511	0.352144	0.00163534	-0.00154956	0.0098243	0.00493807	0.00296696	0.0050846
13	cat_Region_North America	0.135945	0.162036	0.135945	0.162036	0.0045879	0.00556849	0.00789449	0.00409653	0.00370306	0.0114478
110	cat_Endpoint_Survival	0.311927	0.296721	0.311927	0.296721	0.00242765	0.00137004	0	0.00326708	2.6697e-05	0.000591965
245	prevalence	-0.138324	-0.346761	0.138324	0.346761	0.000745332	0.000969558	0.00441524	0.00260515	0.00113462	1.38318e-05
44	cat_AgeGroup_Older Adults	0.198863	0.283751	0.198863	0.283751	0.00216516	8.66878e-05	0.00225789	0.00232552	0.000333829	0.00223561
15	cat_Region_Western Asia/Middle East	0.00181842	0.0214172	0.00181842	0.0214172	0.00193695	0.00133012	0.00479664	0.00193698	0.00163004	0.00094271
63	cat_Endpoint_Clinical Response/Remission	0.255592	0.285798	0.255592	0.285798	0.00109788	0.00021775	0	0.00193001	2.52164e-05	5.61554e-05
35	trialTargetAccrual	0.0340238	0.133249	0.0340238	0.133249	0.0015455	0.000964668	0.0106743	0.00181978	0.00226894	0.000189671
137	cat_Sponsor_Industry, all other pharma	-0.149469	-0.144916	0.149469	0.144916	0.00277016	0.00220206	0.000909748	0.00169212	3.11846e-05	0.00124428
16	cat_Region_Western Europe	0.0745666	0.113665	0.0745666	0.113665	0.00297711	0.00230992	0.00564345	0.001396	0.0029815	0.00198355
5	cat_Phase_III	0.0729436	0.108654	0.0729436	0.108654	0.00356507	0.00343259	8.57411e-05	0.00127817	-3.27458e-06	0.00350772
12	cat_Region_Europe	0.0607074	0.101798	0.0607074	0.101798	0.00139893	0.000885355	0.00273271	0.00124117	8.84348e-06	0.00096236
182	cat_DrugRoute_Injectable	0.167407	0.203027	0.167407	0.203027	0.000706838	0.000844639	0.00212	0.00121749	0	0.00200837
17	cat_Tag_Biomarker/Efficacy	0.2219	0.256538	0.2219	0.256538	0.00137992	0.000867673	0.000383107	0.0011631	3.89716e-06	0.00138007
38	trialPatientAgeRange	0.0895286	0.1533	0.0895286	0.1533	0.00123255	0.00029017	0.0047775	0.00115647	0.000342383	0.00134538
7	cat_Region_Americas	0.131226	0.157739	0.131226	0.157739	0.00138333	0.00117206	0.00240472	0.00112452	0.000410003	-9.31232e-06
133	cat_Sponsor_Cooperative Group	0.218625	0.212055	0.218625	0.212055	0.00164578	0.00185314	0.00137965	0.00093964	0.000377243	0.00205103
43	cat_AgeGroup_Children	0.0785762	0.0786731	0.0785762	0.0786731	0.00286021	0.0018249	0.00542156	0.000932558	0.00184564	0.00270094
37	trialPatientMaxAge	0.059227	0.134196	0.059227	0.134196	0.000131145	-0.000246038	0.000324574	0.000912995	-1.06815e-06	0.000331629
247	highest_daly	-0.147966	-0.173712	0.147966	0.173712	0.00248656	0.00248798	0.000405332	0.00078117	2.64992e-05	0.00350982
136	cat_Sponsor_Industry, Top 20 Pharma	-0.0378655	-0.0302014	0.0378655	0.0302014	0.00260832	0.00179158	0.000201903	0.00077251	3.12452e-06	0.0052636
164	cat_DrugOrigin_Chemical, synthetic	0.015379	0.00168984	0.015379	0.00168984	0.000325797	0.000254536	0.00192512	0.00074762	0.000262941	6.95229e-05
3	cat_Phase_II	0.0927572	0.149131	0.0927572	0.149131	0.000833817	3.34984e-05	0.00117005	0.000683026	0.000224124	7.30709e-06
81	cat_Endpoint_Immunological Response	-0.071043	-0.0839495	0.071043	0.0839495	0.000517857	-0.000105351	0.000373022	0.00061337	0	0.000713787
246	avg_daly	-0.134774	-0.189556	0.134774	0.189556	0.000967168	0.00118251	0.0013545	0.00059012	6.38385e-05	0.000807125
131	cat_Therapeutic_Vaccines (Infectious Disease)	-0.0922663	-0.105694	0.0922663	0.105694	0.000572214	0.000465383	0.00200333	0.00058788	0.000105435	0.000447995
140	cat_Sponsor_Industry, generic	-0.115996	-0.165874	0.115996	0.165874	0.000666784	-0.00125814	-0.000546614	0.00047303	0	0.000737127
123	cat_Therapeutic_CNS	-0.0947629	-0.086082	0.0947629	0.086082	0.000601791	0.000648479	1.33626e-05	0.00045083	0	0.000291361
8	cat_Region_Asia	-0.0577694	-0.0456802	0.0577694	0.0456802	0.00129014	0.0021497	0.000967365	0.000440732	-1.09326e-07	0.00144906
103	cat_Endpoint_Safety And Tolerability	0.0356434	0.0543141	0.0356434	0.0543141	0.000760974	0.000297133	0.00120315	0.00042146	1.07434e-05	0.00067585
41	cat_Gender_Male	-0.0828583	-0.140028	0.0828583	0.140028	0.000575655	-0.000100144	0.000225811	0.00041799	2.39777e-05	0.000203517
11	cat_Region_Eastern Europe	0.0308227	0.0851131	0.0308227	0.0851131	0.000180705	0.000476969	0.000113366	0.000397563	2.47702e-05	-2.16282e-05
207	cat_DrugRoute_Oral	0.0141405	0.00772957	0.0141405	0.00772957	9.12256e-05	5.65062e-05	0	0.00037793	0	0.000238616
126	cat_Therapeutic_Infectious Disease	-0.140745	-0.159236	0.140745	0.159236	0.000963352	0.00156683	0.00060788	0.00037094	0.000619192	0.000434265
30	cat_Tag_PGX - Biomarker Identification/Evaluation	0.192357	0.206039	0.192357	0.206039	0.000170607	0.000132134	0	0.000360275	0	-3.43535e-06
31	cat_Tag_PGX - Patient Preselection/Stratification	0.216185	0.2377	0.216185	0.2377	0.00129462	0.000419347	0	0.000341445	0	0.000981475
9	cat_Region_Australia/Oceania	0.058041	0.085421	0.058041	0.085421	0.00139056	4.84519e-05	0	0.000328131	0.000403544	0.000529372
199	cat_DrugRoute_Injectable, intravenous	0.216608	0.246456	0.216608	0.246456	0.000245323	0.000131373	7.84157e-05	0.0003247	0	0.000144881
161	cat_DrugOrigin_Biological, virus particles	-0.0574147	-0.0725176	0.0574147	0.0725176	0.000316581	0.000123638	1.60713e-06	0.00027224	0	3.25134e-05
122	cat_Therapeutic_Autoimmune/Inflammation	-0.0992386	-0.0971673	0.0992386	0.0971673	0.000911874	0.000996258	0	0.00026241	0	3.38743e-05
45	cat_Endpoint_Adverse Drug Reactions	-0.0158757	-0.00111513	0.0158757	0.00111513	0.0016224	0.00111469	0.00249325	0.00026189	0.000899337	0.00197285
14	cat_Region_South America	0.0417309	0.0847031	0.0417309	0.0847031	0.000711375	0.000319451	0	0.000246076	0.000556224	-5.56737e-07
237	cat_DrugMedium_Solution	0.149214	0.170001	0.149214	0.170001	0.000620187	0.000917889	0	0.000245	0	4.88275e-05
113	cat_Endpoint_Symptom Assessment (Patient Reported Outcomes)	-0.0640442	-0.0609386	0.0640442	0.0609386	0.000676358	0.000572829	0.000224559	0.00023911	0	0.000671913
36	trialPatientMinAge	-0.0121448	-0.0558209	0.0121448	0.0558209	0.000649523	0.00048597	0.000202217	0.000214634	0	0.000326721
242	cat_DrugMedium_Tablet	0.00266786	0.00234736	0.00266786	0.00234736	8.80453e-05	-1.60018e-05	-3.07522e-06	0.00021305	0	8.95813e-05
129	cat_Therapeutic_Ophthalmology	-0.0302421	-0.0200302	0.0302421	0.0200302	0.000368093	0.000392305	0	0.00019716	0	0.000165354
181	cat_DrugRoute_Inhaled, transnasal	-0.059982	-0.0771546	0.059982	0.0771546	4.82764e-05	0.000296514	-3.98869e-05	0.00019373	0	5.83851e-05
210	cat_DrugRoute_Oral, swallowed	0.0105556	0.00521593	0.0105556	0.00521593	0.000164249	0.000260775	0	0.00017885	0	-5.27246e-06
28	cat_Tag_Investigator-initiated	0.119593	0.132318	0.119593	0.132318	0.00164546	0.00115901	0	0.000177964	8.0194e-06	0.000809392
6	cat_Region_Africa	0.0142109	0.0409094	0.0142109	0.0409094	0.000406112	0.000325514	8.52527e-05	0.000168496	0	-5.15732e-06
33	cat_Tag_Post-Marketing Commitment	0.0335252	0.0512049	0.0335252	0.0512049	0.000826796	0.000492245	0	0.000141394	0	0.000515081
193	cat_DrugRoute_Injectable, intramuscular	-0.0468517	-0.0502403	0.0468517	0.0502403	0.000262484	0.000411394	0	0.00014096	0	0.000215992
59	cat_Endpoint_Clinical Response	0.00816364	0.0414166	0.00816364	0.0414166	0.000616125	0.000490918	0	0.00013674	0	0.000469754
95	cat_Endpoint_Patient Assessment Instruments	-0.0150294	0.027202	0.0150294	0.027202	0.000626675	0.000872949	0	0.00012912	0	0.00090307
58	cat_Endpoint_Clinical Failure	0.0544133	0.0595992	0.0544133	0.0595992	0.000341814	0.000522821	0	0.00012239	0	0.00031736
159	cat_DrugOrigin_Biological, protein, antibody	0.111754	0.152448	0.111754	0.152448	0.00164253	0.000951265	0.000166852	0.00012	0	0.000788743
42	cat_AgeGroup_Adults	-0.0359914	-0.0472927	0.0359914	0.0472927	0.00030496	0.000318492	0	0.000118766	0	0.000129572
87	cat_Endpoint_Major Adverse Cardiovascular Events	0.0531192	0.0613232	0.0531192	0.0613232	0.000345403	0.000157619	0	0.00011144	0	0.000278731
178	cat_DrugRoute_Inhaled	-0.0538894	-0.0683168	0.0538894	0.0683168	0.000408892	0.00016578	1.32416e-06	0.00010803	0	0.000420576
238	cat_DrugMedium_Spray	-0.0497603	-0.0614523	0.0497603	0.0614523	7.0934e-05	0.000352317	0	9.82e-05	0	6.42066e-05
127	cat_Therapeutic_Metabolic/Endocrinology	-0.10051	-0.118428	0.10051	0.118428	0.000320841	0.000333859	7.69503e-05	8.06e-05	0	-1.41071e-05
143	cat_Sponsor_Not for Profit Funding Entity	0.0870836	0.0842513	0.0870836	0.0842513	0.000425654	0.000358068	0	7.94e-05	0	0.000447234
80	cat_Endpoint_Imaging	0.0677563	0.0864598	0.0677563	0.0864598	0.00090286	0.0010639	4.68204e-05	7.9e-05	0	0.000846716
21	cat_Tag_First in Human	0.00181564	0.00855709	0.00181564	0.00855709	0.00059891	0.000741623	1.59243e-08	7.50819e-05	3.84075e-05	0.0013478
124	cat_Therapeutic_Cardiovascular	-0.046297	-0.051589	0.046297	0.051589	0.000418655	0.000443776	-0.000142245	6.75e-05	0	0.000246098
249	never_developed	-0.109872	-0.12372	0.109872	0.12372	0.000229421	0.000584277	0	6.46e-05	0	0.000286674
206	cat_DrugRoute_Ophthalmological	-0.034883	-0.0336259	0.034883	0.0336259	1.77483e-05	4.9739e-05	-1.79629e-05	6.25e-05	0	8.38027e-05
2	cat_Phase_I/II	0.0944637	0.111588	0.0944637	0.111588	4.99191e-05	0.000214344	-7.04832e-06	6.13859e-05	0	0.000354766
10	cat_Region_Caribbean/Central America	0.0379977	0.0576392	0.0379977	0.0576392	0.000406041	0.000125867	0	6.03113e-05	0	8.67679e-05
104	cat_Endpoint_Serious Adverse Events	-0.0496714	-0.0483636	0.0496714	0.0483636	0.000259025	3.38495e-05	2.86885e-05	5.56e-05	0	0.00014529
248	start_from_launch	0.0808746	0.125263	0.0808746	0.125263	0.000361307	0.000410914	3.30906e-05	5.36e-05	1.90635e-05	-1.56762e-06
111	cat_Endpoint_Sustained Virologic Response	-0.0196109	-0.0113079	0.0196109	0.0113079	0.000111917	0.000104542	0	5.07e-05	0	6.83396e-05
203	cat_DrugRoute_Injectable, subcutaneous	0.0592808	0.074141	0.0592808	0.074141	0.000191949	0.000263185	0.000418303	4.59e-05	0	0.000123728
4	cat_Phase_II/III	0.0170033	0.0242014	0.0170033	0.0242014	0.000732162	0.000685486	-1.64268e-05	4.33183e-05	0	0.000255147
55	cat_Endpoint_Cardiac Measures/Events	-0.0689627	-0.0800943	0.0689627	0.0800943	0.00024316	0.000485034	1.04273e-06	4.27e-05	0	0.000250544
219	cat_DrugMedium_Capsule, hard	0.0205838	0.0239343	0.0205838	0.0239343	0.00016585	0.000149383	0	4.15e-05	0	0.000252712
160	cat_DrugOrigin_Biological, protein, recombinant	0.0287449	0.0411339	0.0287449	0.0411339	0.000456037	0.000394251	0	3.46e-05	0	0.000377872
213	cat_DrugRoute_Topical	-0.0274236	-0.0314651	0.0274236	0.0314651	0.000111286	5.26469e-05	-2.97967e-07	3.18e-05	0	1.96573e-05
85	cat_Endpoint_Laboratory Measurements	0.00177158	0.0175407	0.00177158	0.0175407	0.000351686	0.000189422	0	3e-05	0	0.000168619
34	cat_Tag_Registration	-0.026001	0.00553746	0.026001	0.00553746	0.000408252	0.00129561	5.12155e-05	2.95885e-05	0	0.00046542
149	cat_DrugOrigin_Biological, cellular, autologous	0.0404604	0.0501995	0.0404604	0.0501995	0.00115051	0.000996184	0	2.81e-05	0	0.000503118
163	cat_DrugOrigin_Chemical, semisynthetic	0.131365	0.123254	0.131365	0.123254	8.78948e-05	0.000310105	0	2.54e-05	0	9.78583e-05
39	cat_Gender_Both	-0.000532198	0.029283	0.000532198	0.029283	0.000806141	0.000334947	0	2.49204e-05	5.9226e-07	0.000664997
240	cat_DrugMedium_Suspension	0.00247887	-0.000215428	0.00247887	0.000215428	3.59626e-05	0.000188714	-3.61046e-05	2.44e-05	0	3.12085e-06
76	cat_Endpoint_Hemodynamic Parameters	-0.0291421	-0.028526	0.0291421	0.028526	0.000136653	0.000192675	-2.64928e-05	2.21e-05	0	3.36412e-05
66	cat_Endpoint_Disease Progression	0.127005	0.148097	0.127005	0.148097	0.000436349	0.000403216	0	2.17e-05	0	5.02931e-06
215	cat_DrugRoute_Topical, skin	-0.0257779	-0.0332632	0.0257779	0.0332632	0.000275652	7.09368e-05	6.74025e-06	1.9e-05	0	0.000152216
32	cat_Tag_PGX - pathogen	0.00440021	0.0183108	0.00440021	0.0183108	0.000230328	0.000239132	0	1.45891e-05	0	0.000367168
70	cat_Endpoint_Glucose Measurements	-0.0273578	-0.0326094	0.0273578	0.0326094	6.44451e-05	0.000104341	-3.79487e-06	1.34e-05	0	0.000101582
235	cat_DrugMedium_Powder	0.0204105	0.0237843	0.0204105	0.0237843	7.38147e-05	0.000217388	0.000182693	1.31e-05	0	-1.9201e-06
150	cat_DrugOrigin_Biological, cellular, heterologous	0.0301151	0.0364559	0.0301151	0.0364559	0.000721712	0.00050292	0	1.28e-05	0	0.000474568
157	cat_DrugOrigin_Biological, peptide, recombinant	-0.0362981	-0.0399672	0.0362981	0.0399672	0.00022894	0.00038445	-5.92842e-06	1.24e-05	0	0.000152881
125	cat_Therapeutic_Genitourinary	-0.0411438	-0.0366521	0.0411438	0.0366521	0.000178883	0.000304887	2.67678e-05	1.17e-05	0	6.93946e-05
220	cat_DrugMedium_Capsule, soft	0.0701129	0.0731467	0.0701129	0.0731467	8.58398e-05	4.45691e-05	0	1.15e-05	0	0.000137777
40	cat_Gender_Female	0.0731813	0.078337	0.0731813	0.078337	0.000714803	0.000659104	0.000344633	1.08387e-05	0	0.00097074
195	cat_DrugRoute_Injectable, intraperitoneal	0.15103	0.149449	0.15103	0.149449	0.000211032	0.000217221	0	1.05e-05	0	1.31081e-05
183	cat_DrugRoute_Injectable, intra-arterial	0.10886	0.0983913	0.10886	0.0983913	0.000111578	-7.22627e-05	0	9.68e-06	0	-5.68986e-06
20	cat_Tag_Expanded Indication	0.0329113	0.0608384	0.0329113	0.0608384	0.00017204	9.16651e-05	-2.43366e-06	9.60202e-06	0	1.76358e-05
194	cat_DrugRoute_Injectable, intraocular	0.00161732	0.0107773	0.00161732	0.0107773	5.47353e-05	0.000172615	0	8e-06	0	4.4376e-05
102	cat_Endpoint_Respiratory Function	-0.0409012	-0.0358699	0.0409012	0.0358699	0.000171418	0.000346214	0	7.75e-06	0	0.00010025
222	cat_DrugMedium_Emulsion	0.0110987	0.0095141	0.0110987	0.0095141	0.000127881	2.04607e-05	0	7.71e-06	0	4.43448e-05
200	cat_DrugRoute_Injectable, intravesical	0.0520539	0.0616476	0.0520539	0.0616476	0.000117341	0.000324083	0	7.69e-06	0	9.13048e-05
230	cat_DrugMedium_Multiple mediums	0.0503055	0.03219	0.0503055	0.03219	0.000160098	0.00015356	0	7.53e-06	0	4.31085e-05
154	cat_DrugOrigin_Biological, nucleic acid, viral vector	0.017249	0.0258023	0.017249	0.0258023	0.00084698	0.000768019	0	6.91e-06	0	0.00034047
241	cat_DrugMedium_Syrup	0.0146219	0.0228629	0.0146219	0.0228629	0.000122915	0.0001526	0	5.89e-06	0	4.26807e-05
231	cat_DrugMedium_Ointment	-0.0117905	-0.0160729	0.0117905	0.0160729	0.000117336	0.000101483	-2.54451e-06	5.65e-06	0	1.9596e-06
86	cat_Endpoint_Lipid Levels	-0.03296	-0.031492	0.03296	0.031492	0.000588605	0.000294032	0	5.39e-06	0	0.000426695
176	cat_DrugRoute_Implant	0.0175173	0.0169841	0.0175173	0.0169841	0.00017001	0.000134524	0	5.14e-06	0	0.000111933
147	cat_DrugOrigin_Biological, bacterial cells	-0.00936656	-0.00779825	0.00936656	0.00779825	0.000219883	0.000290342	0	5.02e-06	0	-6.93992e-06
101	cat_Endpoint_Renal Measurements	0.0237972	0.0301956	0.0237972	0.0301956	0.000268377	0.00016488	0	4.68e-06	0	0.00027515
233	cat_DrugMedium_Patch	-0.0252762	-0.029282	0.0252762	0.029282	2.64453e-05	1.74431e-06	0	4.04e-06	0	1.16155e-05
226	cat_DrugMedium_Granules	0.0118361	0.0182336	0.0118361	0.0182336	3.92974e-05	0.000243358	0	2.54e-06	0	4.81957e-05
112	cat_Endpoint_Symptom Assessment	-0.0262443	-0.0166121	0.0262443	0.0166121	0.000314831	0.000247027	0	2.12e-06	0	-5.83679e-05
221	cat_DrugMedium_Cream	-0.0103676	-0.0100586	0.0103676	0.0100586	4.54208e-05	0.000117011	0	1.75e-06	0	8.68301e-06
24	cat_Tag_IO/IO Combination	0.0607889	0.078915	0.0607889	0.078915	0.000322314	0.000175697	0	1.74044e-06	0	1.62899e-05
166	cat_DrugOrigin_Chemical, synthetic, nucleic acid	-0.00297816	0.0102483	0.00297816	0.0102483	0.000261536	0.000404243	0	1.67e-06	0	8.66124e-05
158	cat_DrugOrigin_Biological, protein	-0.0231777	-0.0243387	0.0231777	0.0243387	0.000140116	0.000196129	0	1.65e-06	0	2.43494e-05
141	cat_Sponsor_Miscellaneous	0.00236215	-0.00158703	0.00236215	0.00158703	9.40103e-06	4.56312e-05	0	1.58e-06	0	4.6701e-07
188	cat_DrugRoute_Injectable, intracerebral	0.0538702	0.0561181	0.0538702	0.0561181	0.000176411	9.12042e-05	0	1.37e-06	0	-5.22989e-06
167	cat_DrugOrigin_Chemical, synthetic, peptide	0.0137315	0.0118418	0.0137315	0.0118418	0.000158005	0.000200409	0	1.26e-06	0	1.89826e-05
225	cat_DrugMedium_Gel	0.00537078	0.00143848	0.00537078	0.00143848	0.00013252	0.000182138	-5.08961e-05	1.04e-06	0	4.01539e-05
227	cat_DrugMedium_Lotion	-0.0144203	-0.0176916	0.0144203	0.0176916	-9.77961e-07	-1.21612e-05	0	8.78e-07	0	1.08977e-05
74	cat_Endpoint_Health-Related Quality Of Life (Patient Reported Outcomes)	0.00842637	0.0211613	0.00842637	0.0211613	2.42484e-05	0.000151657	0	6.65e-07	0	7.49267e-06
198	cat_DrugRoute_Injectable, intratumoral	0.0356968	0.0469176	0.0356968	0.0469176	0.000215484	1.34578e-05	0	5.7e-07	0	2.079e-05
26	cat_Tag_IO/Radiotherapy Combination	0.0428832	0.0562292	0.0428832	0.0562292	0.000424896	0.000357425	-1.05161e-06	4.75686e-07	0	2.8633e-07
190	cat_DrugRoute_Injectable, intradermal	0.00399828	0.00098877	0.00399828	0.00098877	0.000177309	7.69027e-05	0	3.22e-07	0	9.03157e-05
184	cat_DrugRoute_Injectable, intra-articular	-0.00405045	0.00413349	0.00405045	0.00413349	0.000143046	0.000174551	0	3.15e-07	0	1.52221e-05
179	cat_DrugRoute_Inhaled, bronchial	-0.0239898	-0.0268776	0.0239898	0.0268776	7.58529e-05	0.000111094	-2.3427e-06	1.57e-07	0	-1.59059e-06
165	cat_DrugOrigin_Chemical, synthetic, isomeric	-0.0129311	-0.0105095	0.0129311	0.0105095	7.00359e-05	0.000179243	-1.02607e-05	1.46e-07	0	0.00016584
61	cat_Endpoint_Clinical Response/Duration	0.0484367	0.0504057	0.0484367	0.0504057	0.000126912	9.30317e-05	0	2.02e-08	0	1.26224e-05
94	cat_Endpoint_PSA progression	0.0457831	0.0454853	0.0457831	0.0454853	0.000234279	1.51694e-05	0	0	0	0.000180334
93	cat_Endpoint_Neutropenia (Supportive Care)	-0.00120317	0.000352271	0.00120317	0.000352271	-1.03545e-06	5.33215e-05	0	0	0	0.000165109
170	cat_DrugOrigin_Natural product, bacterial	0.045731	0.041201	0.045731	0.041201	0.000162889	0.00022446	0	0	0	0.000160746
100	cat_Endpoint_Pulmonary Pressure Measurements	0.00211607	0.00981378	0.00211607	0.00981378	0.000121566	0.000217072	0	0	0	0.000126625
121	cat_Endpoint_Virological Response	0.00522491	0.0112811	0.00522491	0.0112811	9.04189e-05	7.58987e-05	0	0	0	8.15267e-05
105	cat_Endpoint_Serological Response	0.00586667	0.0119171	0.00586667	0.0119171	1.13099e-05	5.86141e-05	0	0	0	7.64714e-05
98	cat_Endpoint_Platelet Function Measurements	-0.0166028	-0.017978	0.0166028	0.017978	0.00014972	0.000237257	0	0	0	7.64438e-05
25	cat_Tag_IO/Other Combination	0.0554612	0.059516	0.0554612	0.059516	0.00014374	0.000229144	9.17544e-06	0	0	6.14193e-05
208	cat_DrugRoute_Oral, buccal	0.00350875	0.00461398	0.00350875	0.00461398	9.35968e-05	0.000168437	0	0	0	5.92548e-05
92	cat_Endpoint_Neurotoxicity (Supportive Care)	-0.00257443	0.000967974	0.00257443	0.000967974	7.41245e-05	4.89806e-05	0	0	0	5.26217e-05
234	cat_DrugMedium_Pellet	-0.0126562	-0.0128317	0.0126562	0.0128317	0.000162969	8.19622e-05	0	0	0	5.22604e-05
152	cat_DrugOrigin_Biological, nucleic acid	-0.00962978	-0.00493343	0.00962978	0.00493343	2.72438e-05	0.000159298	0	0	0	4.7379e-05
151	cat_DrugOrigin_Biological, cellular, xenogeneic	0.00160383	0.00554041	0.00160383	0.00554041	1.91354e-05	4.60327e-05	0	0	0	4.70164e-05
120	cat_Endpoint_Vaccine-Related Safety	-0.00706781	-0.0054091	0.00706781	0.0054091	-1.71605e-05	0.000117078	0	0	0	4.2349e-05
68	cat_Endpoint_Emesis (Supportive Care)	0.00439202	0.0106945	0.00439202	0.0106945	0.000109237	9.11865e-05	1.68142e-05	0	0	4.20768e-05
153	cat_DrugOrigin_Biological, nucleic acid, non-viral vector	-0.00723829	0.00218493	0.00723829	0.00218493	0.000184674	0.000140841	0	0	0	3.47207e-05
211	cat_DrugRoute_Otic	-0.0119045	-0.0138046	0.0119045	0.0138046	0.000163693	0.000156749	0	0	0	3.35322e-05
138	cat_Sponsor_Industry, diagnostics or device	0.00335014	0.00910323	0.00335014	0.00910323	5.84245e-05	6.42571e-05	0	0	0	3.27323e-05
90	cat_Endpoint_Microbiological Response	-0.00691127	-0.00124193	0.00691127	0.00124193	6.18262e-05	0.000146483	0	0	0	3.22423e-05
64	cat_Endpoint_Coagulation Measurements	-0.0095087	-0.00870446	0.0095087	0.00870446	2.86939e-05	8.14423e-05	0	0	0	2.8385e-05
88	cat_Endpoint_Major Molecular Response	0.040479	0.0372694	0.040479	0.0372694	0.000119912	0.000121494	0	0	0	2.71539e-05
19	cat_Tag_Expanded Access	0.0239034	0.0206553	0.0239034	0.0206553	0.000201025	9.11999e-05	0	0	0	2.6908e-05
135	cat_Sponsor_Industry, Technology provider	-0.000341183	0.00323187	0.000341183	0.00323187	4.8284e-05	4.2959e-05	0	0	0	2.59884e-05
196	cat_DrugRoute_Injectable, intraspinal	0.00248907	0.005923	0.00248907	0.005923	9.01718e-05	-1.80917e-05	0	0	0	2.53508e-05
54	cat_Endpoint_Cachexia (Supportive Care)	0.00445287	0.00777184	0.00445287	0.00777184	4.54596e-05	4.18019e-05	0	0	0	2.45613e-05
224	cat_DrugMedium_Foam	-0.0121067	-0.0145665	0.0121067	0.0145665	3.62041e-05	0.000146111	0	0	0	2.13042e-05
56	cat_Endpoint_Carotid Artery Measurements	0.00691064	0.0106926	0.00691064	0.0106926	7.13123e-05	5.00467e-05	0	0	0	2.06219e-05
47	cat_Endpoint_Anemia	0.000149989	0.00189533	0.000149989	0.00189533	2.18289e-05	2.85294e-05	0	0	0	1.95256e-05
204	cat_DrugRoute_Multiple routes	0.00158072	0.00407498	0.00158072	0.00407498	8.52215e-06	6.77815e-06	0	0	0	1.83839e-05
50	cat_Endpoint_Bleeding Measurements	0.00668901	0.0142305	0.00668901	0.0142305	0.000141362	0.000134064	0	0	0	1.67817e-05
148	cat_DrugOrigin_Biological, cellular	0.00522111	0.00950736	0.00522111	0.00950736	5.0498e-05	6.38109e-05	0	0	0	1.50227e-05
116	cat_Endpoint_Transcutaneous Oximetry	0.00318969	0.00588149	0.00318969	0.00588149	-3.10917e-05	3.73986e-05	0	0	0	1.42553e-05
162	cat_DrugOrigin_Chemical	-0.00660734	-0.00840594	0.00660734	0.00840594	2.58423e-05	1.80495e-05	0	0	0	1.36165e-05
216	cat_DrugRoute_Transdermal	-0.0205621	-0.0275742	0.0205621	0.0275742	1.57728e-05	0.000176572	0	0	0	1.32083e-05
77	cat_Endpoint_Hepatic Measure	0.00150219	0.00724564	0.00150219	0.00724564	6.61087e-06	2.48157e-05	0	0	0	1.32e-05
171	cat_DrugOrigin_Natural product, fungal	0.000125255	0.00341824	0.000125255	0.00341824	6.02397e-05	7.62847e-05	0	0	0	1.28288e-05
139	cat_Sponsor_Industry, drug delivery	-0.0134327	-0.0175466	0.0134327	0.0175466	3.22623e-06	5.12705e-05	0	0	0	1.14992e-05
192	cat_DrugRoute_Injectable, intralymphatic	0.0116382	0.0140798	0.0116382	0.0140798	5.8323e-05	4.73672e-05	0	0	0	8.68546e-06
236	cat_DrugMedium_Ring	-0.0130204	-0.0122014	0.0130204	0.0122014	9.76151e-05	9.34895e-05	0	0	0	8.62911e-06
229	cat_DrugMedium_Mousse	-0.00475215	-0.00690065	0.00475215	0.00690065	-9.09749e-05	-3.87466e-05	0	0	0	8.15383e-06
172	cat_DrugOrigin_Natural product, other	-0.00313051	-0.00165292	0.00313051	0.00165292	9.48788e-06	3.38944e-05	0	0	0	7.20144e-06
96	cat_Endpoint_Patient Assessment Instruments (Patient Reported Outcomes)	-0.00472745	0.00202382	0.00472745	0.00202382	2.43652e-05	2.14356e-05	0	0	0	6.51486e-06
174	cat_DrugOrigin_Not applicable	0.0010438	0.00069402	0.0010438	0.00069402	1.85911e-05	8.14112e-06	0	0	0	6.04754e-06
168	cat_DrugOrigin_Natural product	-0.00783946	-0.00573406	0.00783946	0.00573406	2.67202e-05	8.65915e-06	0	0	0	4.89304e-06
71	cat_Endpoint_Health Economics	0.00743067	0.00997618	0.00743067	0.00997618	2.97284e-05	2.5405e-05	0	0	0	4.06497e-06
212	cat_DrugRoute_Rectal	-0.0106423	-0.0112662	0.0106423	0.0112662	4.16728e-05	-9.52213e-06	4.01077e-05	0	0	4.03864e-06
189	cat_DrugRoute_Injectable, intracranial	0.00960428	0.0133284	0.00960428	0.0133284	3.41608e-05	7.85803e-05	0	0	0	3.91982e-06
57	cat_Endpoint_Clinical Cure	-0.0034969	-0.00145146	0.0034969	0.00145146	3.84145e-05	4.81537e-05	0	0	0	2.37394e-06
177	cat_DrugRoute_Implant, subcutaneous	-0.00260411	0.00190068	0.00260411	0.00190068	8.97648e-05	-4.87238e-06	0	0	0	2.21408e-06
91	cat_Endpoint_Mucositis (Supportive Care)	0.00531723	0.00778469	0.00531723	0.00778469	3.55705e-05	2.24295e-05	0	0	0	1.72227e-06
108	cat_Endpoint_Spleen Volume Reduction	0.0156923	0.0185885	0.0156923	0.0185885	3.92163e-05	1.96439e-05	0	0	0	1.52138e-06
78	cat_Endpoint_Hormone Measurements	-0.0090919	-0.0103845	0.0090919	0.0103845	3.07651e-05	1.92308e-05	0	0	0	1.3113e-06
117	cat_Endpoint_Urodynamic Measurements	-0.00588818	-0.00229375	0.00588818	0.00229375	5.89199e-05	5.56915e-05	0	0	0	1.20044e-06
23	cat_Tag_IO/Hormonal Combination	0.0167585	0.0196875	0.0167585	0.0196875	5.81893e-05	3.224e-05	0	0	0	7.83964e-07
223	cat_DrugMedium_Film	0.0119994	0.00911971	0.0119994	0.00911971	7.01371e-05	0.000117485	-3.0235e-05	0	0	7.31291e-07
99	cat_Endpoint_Pulmonary Embolic Events	0.00734039	0.0116843	0.00734039	0.0116843	6.06844e-05	0.000156809	0	0	0	7.09855e-07
130	cat_Therapeutic_Unassigned	-0.0026077	-0.000555844	0.0026077	0.000555844	1.94124e-06	-1.2823e-05	0	0	0	3.42984e-08
239	cat_DrugMedium_Suppository	-0.00952567	-0.00957828	0.00952567	0.00957828	7.50091e-05	0.000109382	0	0	0	1.80679e-08
46	cat_Endpoint_Adverse Events (Patient Reported Outcomes)	0.00187936	0.00280933	0.00187936	0.00280933	0	0	0	0	0	0
75	cat_Endpoint_Heart Measurements	0.00101095	0.00366592	0.00101095	0.00366592	0	0	0	0	0	0
186	cat_DrugRoute_Injectable, intracavernosal	0.00591122	0.00516652	0.00591122	0.00516652	0	0	0	0	0	0
202	cat_DrugRoute_Injectable, periocular	-0.000902979	7.99697e-05	0.000902979	7.99697e-05	0	0	0	0	0	0
49	cat_Endpoint_Bacteriological response	-0.00303268	-0.00368256	0.00303268	0.00368256	-2.33879e-06	-1.07025e-05	0	0	0	0
205	cat_DrugRoute_Not applicable	-0.00232745	-0.00135326	0.00232745	0.00135326	-5.3575e-05	-3.59782e-05	0	0	0	-6.73719e-09
244	cat_DrugMedium_Tape	-0.00290514	-0.00256408	0.00290514	0.00256408	1.07716e-05	2.1273e-05	0	0	0	-6.18596e-08
145	cat_DrugOrigin_	-0.00410224	-0.00463159	0.00410224	0.00463159	3.31045e-05	-1.74021e-05	0	0	0	-8.32961e-08
60	cat_Endpoint_Clinical Response (Patient Reported Outcomes)	-0.00908323	-0.003553	0.00908323	0.003553	0.000102247	0.000146252	0	0	0	-2.11303e-07
175	cat_DrugOrigin_Unspecified	-0.0114388	-0.0157343	0.0114388	0.0157343	3.06489e-05	6.2458e-05	0	0	0	-2.73469e-07
18	cat_Tag_Biomarker/Toxicity	0.051411	0.053977	0.051411	0.053977	4.54446e-05	0.000114555	0	0	0	-6.46158e-07
169	cat_DrugOrigin_Natural product, animal	0.00372524	0.00819147	0.00372524	0.00819147	0.000124833	0.00019938	0	0	0	-7.08936e-07
228	cat_DrugMedium_Lozenge	-0.00814954	-0.00756645	0.00814954	0.00756645	7.45281e-05	3.15156e-05	0	0	0	-7.47828e-07
29	cat_Tag_Microdosing	-0.00792957	-0.0148971	0.00792957	0.0148971	2.03745e-05	0.000219506	0	0	0	-8.69097e-07
89	cat_Endpoint_Measures of Contraceptive Acceptability	0.00359961	0.00478442	0.00359961	0.00478442	5.0051e-05	5.57285e-05	0	0	0	-1.72533e-06
146	cat_DrugOrigin_Biological	-0.0223708	-0.0245074	0.0223708	0.0245074	0.000150395	2.87291e-05	0	0	0	-1.85885e-06
84	cat_Endpoint_Intervention	0.00201332	0.00510836	0.00201332	0.00510836	-2.75603e-05	8.54569e-06	0	0	0	-2.14886e-06
67	cat_Endpoint_Disease Severity	1.81699e-05	0.00471778	1.81699e-05	0.00471778	1.75996e-05	6.18434e-05	0	0	0	-2.32065e-06
109	cat_Endpoint_Stool Consistency Measurements	-0.00896621	-0.00640615	0.00896621	0.00640615	4.26407e-05	7.54009e-05	0	0	0	-3.14964e-06
72	cat_Endpoint_Health Economics (Patient Reported Outcomes)	0.0017385	0.000429279	0.0017385	0.000429279	-1.34603e-05	-2.34044e-05	0	0	0	-3.36063e-06
53	cat_Endpoint_CA-125 Response	0.0222402	0.025695	0.0222402	0.025695	9.65222e-05	3.76842e-05	0	0	0	-3.55264e-06
52	cat_Endpoint_Bone Turnover Measurements	0.00469078	0.00959037	0.00469078	0.00959037	5.98043e-05	-2.79022e-05	0	0	0	-4.55128e-06
118	cat_Endpoint_Vaccine Failure	-0.00605051	-0.00644724	0.00605051	0.00644724	2.23384e-05	2.8063e-05	0	0	0	-5.62739e-06
69	cat_Endpoint_Endometrial Measurements	-0.00203864	0.00443835	0.00203864	0.00443835	3.95802e-05	2.87009e-05	0	0	0	-5.63535e-06
232	cat_DrugMedium_Paste	-0.00111733	0.000672101	0.00111733	0.000672101	3.00116e-06	1.97372e-05	0	0	0	-5.94955e-06
83	cat_Endpoint_Insulin Measurements	0.00666418	0.00579492	0.00666418	0.00579492	1.13435e-05	-9.45087e-06	0	0	0	-7.09426e-06
144	cat_Sponsor_Unassigned	-0.00254594	-0.000776245	0.00254594	0.000776245	-3.57179e-06	-3.11951e-05	0	0	0	-8.6236e-06
114	cat_Endpoint_Symptom Relief	-0.00212053	-0.00114998	0.00212053	0.00114998	-1.60364e-05	2.47353e-05	0	0	0	-1.02791e-05
197	cat_DrugRoute_Injectable, intrathecal	0.0462576	0.0494652	0.0462576	0.0494652	3.76833e-05	0.000169244	0	0	0	-1.10171e-05
48	cat_Endpoint_Anemia (Supportive Care)	0.00228784	0.00599888	0.00228784	0.00599888	2.75392e-05	4.10579e-05	0	0	0	-1.96187e-05
185	cat_DrugRoute_Injectable, intracardiac	0.00766653	0.0143795	0.00766653	0.0143795	0.000134171	7.009e-05	0	0	0	-2.38221e-05
156	cat_DrugOrigin_Biological, peptide	-0.0159983	-0.0140545	0.0159983	0.0140545	8.68878e-05	7.8977e-05	0	-6.12e-09	0	-1.86344e-06
180	cat_DrugRoute_Inhaled, pulmonary	-0.0259007	-0.0244929	0.0259007	0.0244929	2.06889e-05	0.000294142	0	-9.34e-08	0	2.97704e-05
155	cat_DrugOrigin_Biological, other	-0.0161595	-0.014192	0.0161595	0.014192	6.76056e-05	5.12188e-05	0	-1.75e-07	0	2.35701e-05
243	cat_DrugMedium_Tablet, chewable	-0.00703239	-0.00343083	0.00703239	0.00343083	1.48991e-05	3.86111e-05	0	-2.05e-07	0	8.76508e-06
191	cat_DrugRoute_Injectable, intrahepatic	0.0755428	0.0802998	0.0755428	0.0802998	7.69629e-05	-2.45842e-05	5.05675e-05	-2.09e-07	0	6.66338e-06
107	cat_Endpoint_Sleep Measures	-0.0195505	-0.0173	0.0195505	0.0173	0.000118652	8.85927e-05	0	-2.32e-07	0	4.39047e-05
218	cat_DrugRoute_Vaginal	-0.0109048	-0.00891648	0.0109048	0.00891648	0.000101016	0.000135724	0	-2.72e-07	0	-5.89167e-06
217	cat_DrugRoute_Unspecified	-0.0201192	-0.0190492	0.0201192	0.0190492	-1.27529e-05	0.00018108	0	-4.18e-07	0	-1.66234e-05
106	cat_Endpoint_Side Effects	0.0301959	0.0316132	0.0301959	0.0316132	-1.2489e-06	0.000130486	0	-4.23e-07	0	-4.92488e-06
209	cat_DrugRoute_Oral, sublingual	-0.0268686	-0.0287293	0.0268686	0.0287293	3.87854e-05	-0.000127825	0	-8.11e-07	0	-2.09649e-06
79	cat_Endpoint_Hospitalization	-0.00289388	-0.000916773	0.00289388	0.000916773	9.54953e-05	0.000106236	5.67394e-05	-9.55e-07	0	-9.16992e-06
73	cat_Endpoint_Health-Related Quality Of Life	0.032948	0.0421105	0.032948	0.0421105	8.42163e-05	0.000110833	1.00041e-05	-9.76e-07	0	5.15242e-05
65	cat_Endpoint_Compliance	0.005819	0.00493678	0.005819	0.00493678	4.84388e-05	-0.000191078	-1.78196e-05	-1.01e-06	0	2.87687e-05
214	cat_DrugRoute_Topical, mucosal	-0.0112157	-0.0110451	0.0112157	0.0110451	2.05216e-05	4.80067e-05	1.40501e-06	-1.23e-06	0	-3.1813e-05
187	cat_DrugRoute_Injectable, intracavity	0.0480176	0.0365451	0.0480176	0.0365451	0.000255551	1.53055e-06	0	-1.89e-06	0	-3.71158e-07
62	cat_Endpoint_Clinical Response/Progression	0.0671219	0.0858139	0.0671219	0.0858139	2.38741e-06	-3.29779e-05	0	-2.02e-06	0	-4.6701e-07
115	cat_Endpoint_Thromboembolic Events	0.0176293	0.0187564	0.0176293	0.0187564	0.00013327	8.66563e-05	0	-2.19e-06	0	-5.21826e-07
142	cat_Sponsor_Natural products, OTC, cosmetics	-0.0382962	-0.0469855	0.0382962	0.0469855	0.000269615	0.000204096	-9.54445e-06	-2.57e-06	0	0.000129615
119	cat_Endpoint_Vaccine-Related Adverse Reactions	-0.0363763	-0.0405478	0.0363763	0.0405478	0.000113662	0.000130344	1.79424e-06	-3.12e-06	0	6.28325e-05
201	cat_DrugRoute_Injectable, intravitreal	0.00314821	0.026171	0.00314821	0.026171	6.74806e-05	0.000255889	0	-3.44e-06	0	1.73841e-05
27	cat_Tag_IO/Targeted Combination	0.0630052	0.083484	0.0630052	0.083484	7.22003e-06	8.93422e-05	0	-3.8647e-06	0	9.90091e-06
173	cat_DrugOrigin_Natural product, plant	0.082834	0.0836699	0.082834	0.0836699	0.000162201	9.39632e-05	1.02482e-05	-3.94e-06	0	1.01156e-05
82	cat_Endpoint_Inflammatory Assessment	-0.027875	-0.0199423	0.027875	0.0199423	0.000209005	0.000261521	0	-4.6e-06	0	0.000193466
22	cat_Tag_IO/Cytotoxic Combination	0.0621878	0.0852485	0.0621878	0.0852485	-2.48814e-05	0.000183153	0	-1.12817e-05	0	4.19433e-05
51	cat_Endpoint_Blood Measures	-0.0191676	-0.00529929	0.0191676	0.00529929	0.000221433	8.08335e-05	-3.39441e-05	-1.68e-05	0	1.94202e-05
